# Supplementary material for: Absence of diurnal variation in visceromotor response to colorectal distention in normal Long Evans rats
Source: F1000Res. 2016 Jan 22;5:98. [Version 1] doi: 10.12688/f1000research.7238.1 (PMC4748828; doi:10.12688/f1000research.7238.1)
Supplement: Excel datasheet showing raw EMG data acquired during colonic distensions — Also shown are the normalized datasets used to compile Figure 1 and Figure 2 depicting diurnal pattern of visceromotor response to distension in normal rats and the control experiment showing maternally separated rats before and after water avoidance stress. [file f1000research-5-7798-s0000.tgz]

Archive with 1 entries (1 files):
- add64928-4ac4-4961-93da-ca5ca2dc19bb_Dataset_1.xls
