# Supplementary material for: Absence of diurnal variation in visceromotor response to colorectal distention in normal Long Evans rats
Source: F1000Res. 2016 Jan 22;5:98. [Version 1] doi: 10.12688/f1000research.7238.1 (PMC4748828; doi:10.12688/f1000research.7238.1)
Supplement: Excel datasheet showing raw EMG data acquired during colonic distensions — Also shown are the normalized datasets used to compile Figure 1 and Figure 2 depicting diurnal pattern of visceromotor response to distension in normal rats and the control experiment showing maternally separated rats before and after water avoidance stress. [file f1000research-5-7798-s0000.tgz › add64928-4ac4-4961-93da-ca5ca2dc19bb_Dataset_1.xls]

## Sheet: Blad1
Diurnal pattern of visceromotor response to distension, raw data of all tracings are shown on LEFT SIDE.
RIGHT SIDE data (grey) was used for area under curve of figure 1 A-D: raw data values of 2 ml distensions at 04:00 hrs were set as 100% signal for each individual rat.
																					rat number
			997	998	999	1000	1001	1002	1003	1004	1005	1006	1007	1008	1009	1010	1011				997	998	999	1000	1001	1002	1003	1004	1005	1006	1007	1008	1009	1010	1011
Time	1899-12-31 04:00:00																		Time	1899-12-31 04:00:00
	volume (ml)																			volume (ml)
	1 ml		0.006199	0.00199	0.009473	0.009123	0.008248	0.009243	0.003308	0.009485	0.013445	0.01011	0.004401	0.009781	0.001687	0.00656	0.014469			1 ml	53.9	11.7	35.4	60.5	63.6	41.9	26.2	55	62.8	49.8	23.7	55	10.2	62.8	64.3
	1.5 ml		0.008916	0.012417	0.017995	0.013343	0.011263	0.01721	0.0096	0.014133	0.02	0.005018	0.011253	0.011466	0.009596	0.00956	0.019136			1.5 ml	77.6	72.9	67.2	88.5	86.8	78	76	81.9	93.4	24.7	60.5	64.5	57.9	91.5	85
	2 ml		0.011492	0.01704	0.02679	0.01508	0.012976	0.022069	0.012624	0.01726	0.021406	0.020307	0.018593	0.017776	0.016576	0.010444	0.022517			2 ml	100	100	100	100	100	100	100	100	100	100	100	100	100	100	100
																				AUC	77.3	64.4	67.4	84.4	84.3	74.5	69.6	79.7	87.4	62.3	61.2	71	56.5	86.5	83.6
Time	1899-12-31 08:00:00																		Time	1899-12-31 08:00:00
	volume (ml)																			volume (ml)
	1 ml		0.007556	0.002471	0.009213	0.005393	0.001865	0.011275	0.004487	0.009962	0.010026	0.003814	0.003638	0.007427	0.005649	0.003031	0.011067			1 ml	65.8	14.5	34.4	35.8	14.4	51.1	35.5	57.7	46.8	18.8	19.6	41.8	34.1	29	49.1
	1.5 ml		0.011344	0.011716	0.016212	0.009254	0.012317	0.018809	0.008396	0.015557	0.014701	0.008033	0.011887	0.014765	0.011094	0.006829	0.017562			1.5 ml	98.7	68.8	60.5	61.4	94.9	85.2	66.5	90.1	68.7	39.6	63.9	83.1	66.9	65.4	78
	2 ml		0.013702	0.01551	0.022975	0.013846	0.014833	0.020596	0.01349	0.015697	0.021752	0.011176	0.017689	0.016774	0.013772	0.015445	0.026178			2 ml	119.2	91	85.8	91.8	114.3	93.3	106.9	90.9	101.6	55	95.1	94.4	83.1	147.9	116.3
																				AUC	95.6	60.8	60.3	62.6	79.6	78.7	68.9	82.2	71.4	38.2	60.6	75.6	62.8	76.9	80.3
Time	1899-12-31 16:00:00																		Time	1899-12-31 16:00:00
	volume (ml)																			volume (ml)
	1 ml		0.007553	0.002687	0.008835	0.0042	0.009953	0.004518	0.003552	0.008502	0.009983	0.00673	0.00589	0.005046	0.008352	0.003284	0.009853			1 ml	65.7	15.8	33	27.9	76.7	20.5	28.1	49.3	46.6	33.1	31.7	28.4	50.4	31.4	43.8
	1.5 ml		0.008122	0.014263	0.019275	0.011279	0.010369	0.013053	0.009885	0.014231	0.020542	0.008115	0.007993	0.009533	0.011013	0.007395	0.01855			1.5 ml	70.7	83.7	71.9	74.8	79.9	59.1	78.3	82.4	96	40	43	53.6	66.4	70.8	82.4
	2 ml		0.011614	0.015608	0.027292	0.015842	0.013407	0.02041	0.01191	0.01926	0.027887	0.010188	0.014919	0.014868	0.014483	0.012366	0.021763			2 ml	101.1	91.6	101.9	105.1	103.3	92.5	94.3	111.6	130.3	50.2	80.2	83.6	87.4	118.4	96.7
																				AUC	77	68.7	69.7	70.6	85	57.8	69.8	81.4	92.2	40.8	49.5	54.8	67.7	72.9	76.3
Time	1899-12-31 20:00:00																		Time	1899-12-31 20:00:00
	volume (ml)																			volume (ml)
	1 ml		0.004069	0.004423	0.010004	0.011389	0.008102	0.00991	0.004808	0.00678	0.015791	0.009712	0.006432	0.004735	0.008031	0.005078	0.008796			1 ml	35.4	26	37.3	75.5	62.4	44.9	38.1	39.3	73.8	47.8	34.6	26.6	48.4	48.6	39.1
	1.5 ml		0.008099	0.017001	0.022556	0.013753	0.009645	0.017955	0.008639	0.011517	0.018537	0.010771	0.00968	0.012085	0.010883	0.011474	0.018993			1.5 ml	70.5	99.8	84.2	91.2	74.3	81.4	68.4	66.7	86.6	53	52.1	68	65.7	109.9	84.3
	2 ml		0.01406	0.017197	0.027011	0.014118	0.013685	0.021952	0.01364	0.013756	0.026732	0.012981	0.01303	0.013289	0.01375	0.012199	0.019699			2 ml	122.3	100.9	100.8	93.6	105.5	99.5	108	79.7	124.9	63.9	70.1	74.8	83	116.8	87.5
																				AUC	74.7	81.6	76.6	87.9	79.1	76.8	70.7	63.1	93	54.5	52.2	59.3	65.7	96.3	73.8
Pre-WA and post-WA visceromotor response to distension in maternal seprated rats, raw data of all tracings are shown on LEFT SIDE.
RIGHT SIDE data (grey) was used for area under curve of figure 2A and line diagram of 2B: raw data values of pre-WA 2 ml distensions were set as 100% signal for each individual rat.
																rat number
			693	694	695	696	702	703	704	705	706					693	694	695	696	702	703	704	705	706
		volume													volume
dag 0		1 ml	0.00211	0.003178	0.005226	0.002065	0.003295	0.004287	0.004177	3e-05	0.005761		dag 0		1 ml	20.6	25.1	37.1	17.8	33.5	40.8	22.5	0.4	46.2
pre-WA		1.5 ml	0.008059	0.010568	0.012479	0.008929	0.006293	0.009116	0.01676	0.004757	0.009533		pre-WA		1.5 ml	78.6	83.6	88.7	76.8	64	86.8	90.3	62.6	76.5
		2 ml	0.01025	0.012646	0.014073	0.011621	0.00983	0.010503	0.018557	0.007596	0.012468				2 ml	100	100	100	100	100	100	100	100	100
															AUC	69.5	73.1	78.6	67.9	65.4	78.6	75.8	56.4	74.8
dag 15		1 ml	0.004992	0.007018	0.012773	0.003649	0.004647	0.005029	0.008315	0.002858	0.007171		dag 15		1 ml	48.7	55.5	90.8	31.4	47.3	47.9	44.8	37.6	57.5
post-WA		1.5 ml	0.011246	0.013657	0.013726	0.010745	0.0078	0.014485	0.024759	0.007859	0.012742		post-WA		1.5 ml	109.7	108	97.5	92.5	79.3	137.9	133.4	103.5	102.2
		2 ml	0.012418	0.015793	0.020149	0.013321	0.013728	0.019365	0.022881	0.016604	0.024591				2 ml	121.1	124.9	143.2	114.6	139.7	184.4	123.3	218.6	197.2
															AUC	97.3	99.1	107.3	82.7	86.4	127	108.7	115.8	114.8
